# Supplementary material for: Variation in Anopheles distribution and predictors of malaria infection risk across regions of Madagascar
Source: Malar J. 2020 Sep 29;19:348. doi: 10.1186/s12936-020-03423-1 (PMC7526177; doi:10.1186/s12936-020-03423-1)
Supplement: Supplementary file 1 — Additional file 1. Summary of variables used and their sources. [file 12936_2020_3423_MOESM1_ESM.xlsx]

## Sheet: Sheet1
Variable Names	Variable Type	Units	Included in heatmap figure?	Included in larval models?	Included in prevalence model?	Data collection method/source	Notes on exclusion
Response variables
Malaria prevalence	Binary	RDT positive = 1	Y	N	Y	Golden & Rice et al 2020	Larval model exclusion: variable not relevant for prediction of outcome
Anopheles presence	Binary	Presence=1	Y	Y	Y	Primary collection
A. coustani presence	Binary	Presence=1	N	Y	N	Primary collection	Heatmap exclusion: variable aggregated to any Anopheles; Prevalence model exclusion: variable aggregated to any Anopheles
A. mascarensis presence	Binary	Presence=1	N	Y	N	Primary collection	Heatmap exclusion: variable aggregated to any Anopheles; Prevalence model exclusion: variable aggregated to any Anopheles
A. gambiae presence	Binary	Presence=1	N	Y	N	Primary collection	Heatmap exclusion: variable aggregated to any Anopheles; Prevalence model exclusion: variable aggregated to any Anopheles
A. squamosus presence	Binary	Presence=1	N	Y	N	Primary collection	Heatmap exclusion: variable aggregated to any Anopheles; Prevalence model exclusion: variable aggregated to any Anopheles
Individual level variables
Current bednet usage	Binary	1=Yes, 0=No	Y	N	Y	Golden & Rice et al 2020	Larval model exclusion: variable not relevant for prediction of outcome
Bednet used has holes	Binary	1=Yes, 0=No	Y	N	Y	Golden & Rice et al 2020	Larval model exclusion: variable not relevant for prediction of outcome
Sex	Binary	1=Male, 0=Female	N	N	Y	Golden & Rice et al 2020	Heatmap exclusion: sex ratio does not vary significantly between sites; Larval model exclusion: variable not relevant for prediction of outcome
Age	Continuous	Years	N	N	Y	Golden & Rice et al 2020	Heatmap exclusion: average age does not vary significantly between sites; Larval model exclusion: variable not relevant for prediction of outcome
Household level variables
Household size	Count	# individuals	Y	N	Y	Golden & Rice et al 2020	Larval model exclusion: variable not relevant for prediction of outcome
HoH highschool educated	Binary	1=Yes, 0=No	N	N	Y	Golden & Rice et al 2020	Heatmap exclusion: Included HoH school years in heatmap to show variability; Larval model exclusion: variable not relevant for prediction of outcome
HoH school years	Count	Years	Y	N	N	Golden & Rice et al 2020	Larval model exclusion: variable not relevant for prediction of outcome; Prevalence model exclusion: variable aggregated to highschool educated/not highschool educated
Hamlet ownership	Binary	1=Yes, 0=No	Y	N	Y	Golden & Rice et al 2020	Larval model exclusion: variable not relevant for prediction of outcome
Distance to Rice Field	Continuous	Meters	N	N	Y	Spot 6 and Spot 7, calculated in ArcMap 10.6	Larval model exclusion: variable not relevant for prediction of outcome
% 1km radius around household aquatic agriculture	Continuous	%	Y	N	Y	Spot 6 and Spot 7, calculated in ArcMap 10.6	Larval model exclusion: variable not relevant for prediction of outcome
Habitat density around household 25m radius	Count	Habitat	Y	N	Y	Primary collection, calcualted in ArcMap 10.6	Larval model exclusion: variable not relevant for prediction of outcome
Site level environmental variables
NDVI	Continuous	No units	Y	Y	N	Spot 6 and Spot 7, calculated in ArcMap 10.6, formula used: NDVI=(NIR Band - Red Band)/(NIR Band + Red Band),
Soil moisture	Continuous	m3/m3	Y	Y	N	Masanobu Shimada, Takuya Itoh, Takeshi Motooka, Manabu Watanabe, Shiraishi Tomohiro, Rajesh Thapa, and Richard Lucas, "New Global Forest/Non-forest Maps from ALOS PALSAR Data (2007-2010)", Remote Sensing of Environment, 155, pp. 13-31, December 2014. DOI=10.1016/j.rse.2014.04.014.
% land forested 2km radius	Continuous	%	Y	Y	N	1. Dorigo, W.A., Wagner, W., Albergel, C., Albrecht, F., Balsamo, G., Brocca, L., Chung, D., Ertl, M., Forkel, M., Gruber, A., Haas, E., Hamer, D. P. Hirschi, M., Ikonen, J., De Jeu, R. Kidd, R. Lahoz, W., Liu, Y.Y., Miralles, D., Lecomte, P. (2017). ESA CCI Soil Moisture for improved Earth system understanding: State-of-the art and future directions. In Remote Sensing of Environment, 2017, ISSN …
Mean monthly temperature	Continuous	Celsius	Y	Y	N	Hijmans, R.J., S.E. Cameron, J.L. Parra, P.G. Jones and A. Jarvis, 2005. Very high resolution interpolated climate surfaces for global land areas. International Journal of Climatology 25: 1965-1978.
Mean monthly precipitation	Continuous	Millimeters	Y	Y	N	Hijmans, R.J., S.E. Cameron, J.L. Parra, P.G. Jones and A. Jarvis, 2005. Very high resolution interpolated climate surfaces for global land areas. International Journal of Climatology 25: 1965-1978.
% 2km radius around village aquatic agriculture	Continuous	%	Y	Y	N	Spot 6 and Spot 7
Periurban	Binary	1=Periurban 0=Rural	Y	N	Y	Golden & Rice et al 2020	Larval model exclusion: variable not relevant for prediction of outcome
